# Supplementary material for: A Novel Deoxynivalenol-Activated Wheat Arl6ip4 Gene Encodes an Antifungal Peptide with Deoxynivalenol Affinity and Protects Plants against Fusarium Pathogens and Mycotoxins
Source: J Fungi (Basel). 2021 Nov 6;7(11):941. doi: 10.3390/jof7110941 (PMC8618893; doi:10.3390/jof7110941)
Supplement: Supplementary file 1 [file jof-07-00941-s001.zip]

Archive with 1 entries (1 files):
- jof-1434079-supplementary/Supplementary materials.pdf
